# Supplementary material for: Long-Term Real-World Outcomes of Mavacamten in Symptomatic Obstructive Hypertrophic Cardiomyopathy up to 108 Weeks
Source: J Clin Med. 2025 Nov 18;14(22):8181. doi: 10.3390/jcm14228181 (PMC12653594; doi:10.3390/jcm14228181)
Supplement: Supplementary file 1 [file jcm-14-08181-s001.zip]

Archive with 1 entries (1 files):
- jcm-3934898-supplementary.pdf
